# Supplementary material for: Temperature Influences the Interaction between SARS-CoV-2 Spike from Omicron Subvariants and Human ACE2
Source: Viruses. 2022 Sep 30;14(10):2178. doi: 10.3390/v14102178 (PMC9607596; doi:10.3390/v14102178)
Supplement: Supplementary file 1 [file viruses-14-02178-s001.zip]

Archive with 1 entries (1 files):
- viruses-1920545-supplementary.pdf
